# Supplementary material for: The Implication of Low Dose Dimethyl Sulfoxide on Mitochondrial Function and Oxidative Damage in Cultured Cardiac and Cancer Cells
Source: Molecules. 2021 Dec 1;26(23):7305. doi: 10.3390/molecules26237305 (PMC8658933; doi:10.3390/molecules26237305)
Supplement: Supplementary file 1 [file molecules-26-07305-s001.zip]

Archive with 1 entries (1 files):
- molecules-1458533-supplementary.pdf
